# Supplementary material for: Artificial Trabecular Meshwork Structure Combining Melt Electrowriting and Solution Electrospinning
Source: Polymers (Basel). 2024 Jul 30;16(15):2162. doi: 10.3390/polym16152162 (PMC11314991; doi:10.3390/polym16152162)
Supplement: Supplementary file 1 [file polymers-16-02162-s001.zip]

Archive with 1 entries (1 files):
- polymers-3092630-supplementary.pdf
